# Supplementary material for: Diagnostic Potential of Plasma IgA1 O-Glycans in Discriminating IgA Nephropathy From Other Glomerular Diseases and Healthy Participants
Source: Front Mol Biosci. 2022 Apr 4;9:871615. doi: 10.3389/fmolb.2022.871615 (PMC9014244; doi:10.3389/fmolb.2022.871615)
Supplement: Supplementary file 1 [file Table2.XLSX]

## Sheet: Sheet1
Supplemental Table 4. Analysis of the correlations between GalNAc, Gal numbers and the clinicopathological features
Clinicopathological characteristics	GalNAc number/HR		Gal number/HR
Clinical parameters	r	p value	r	p value
eGFR (ml/kg/1.73m2)	0.21	0.101	-0.109	0.4
Proteinuria (g/d)	-0.162	0.209	0.117	0.364
IgA(g/L)	0.068	0.599	0.19	0.138
Gd-IgA1(μg/mL)	-0.196	0.126	-0.283	0.026
C3(g/L)	0.083	0.52	0.335	0.008
Oxford classification	GalNAc number/HR	p value	Gal number/HR	p value
M
M0(n=13)	4.3399±0.0915	0.446	3.5417±0.1524	0.073
M1(n=49)	4.3653±0.1093		3.6126±0.1165
E
E0(n=5)	4.3591±0.1676	0.99	3.5952±0.1047	0.963
E1(n=57)	4.3584±0.0994		3.5980±0.1294
S
S0(n=7)	4.3273±0.0691	0.266	3.5597±0.1571	0.405
S1(n=55)	4.3624±0.1080		3.6026±0.1234
T
T0(n=18)	4.3512±0.0790	0.85	3.5895±0.1314	0.922
T1(n=25)	4.3580±0.1204		3.5970±0.1167
T2(n=19)	4.3708±0.1111		3.6066±0.1412
C
C0(n=15)	4.3599±0.1147	0.287	3.5363±0.1034	0.071
C1(n=40)	4.3702±0.1044		3.6115±0.1324
C2(n=7)	4.3015±0.0850		3.6512±0.1037
Treatments before renal biopsy
None(n=20)	4.3582±0.1203	0.924	3.5940±0.1292	0.197
ACEI or ARB(n=35)	4.3557±0.1006		3.5838±0.1296
Steroid(n=7)	4.3732±0.0870		3.6784±0.0829
Abbreviation: ACEI: Angiotensin converting enzyme inhibitor; ARB: Angiotensin receptor blocker. The five pathological variables in Oxford classification[1] were scored as follow: mesangial score≤0.5(M0) or＞0.5(M1), endocapillary hypercellularity absence(E0) or presence(E1), segmental glomerulosclerotic absence(S0) or presence(S1), tubular atrophy/interstitial fibrosis≤25% (T0) or 25-50% (T1) or >…
[1] Trimarchi H, Barratt J, Cattran DC, Cook HT, Coppo R, Haas M, Liu ZH, Roberts IS, Yuzawa Y, Zhang H, Feehally J; IgAN Classification Working Group of the International IgA Nephropathy Network and the Renal Pathology Society; Conference Participants. Oxford classification of IgA nephropathy 2016: an update from the IgA Nephropathy Classification Working Group. Kidney Int. 2017; 91:1014–1021.
