# Supplementary material for: Diagnostic Potential of Plasma IgA1 O-Glycans in Discriminating IgA Nephropathy From Other Glomerular Diseases and Healthy Participants
Source: Front Mol Biosci. 2022 Apr 4;9:871615. doi: 10.3389/fmolb.2022.871615 (PMC9014244; doi:10.3389/fmolb.2022.871615)
Supplement: Supplementary file 3 [file Table1.XLSX]

## Sheet: Title Page
Supplemental tables for:
Diagnostic Potential of Plasma IgA O-glycans in Discriminating IgA Nephropathy from Other Glomerular Disease and Healthy Patients
Shuyu Zhang1; Haidan Sun2; Zejian Zhang3; Menglin Li4; Zhengguang Guo2; Guangyan Cai5*; Wei Sun2*; Mingxi Li1*
1. Department of Nephrology, State Key Laboratory of Complex Severe and Rare Diseases, Peking Union Medical College Hospital, Chinese Academy of Medical Science and Peking Union Medical College, Beijing, China.
2. Core Facility of Instruments, Institute of Basic Medical Sciences, Chinese Academy of Medical Sciences, School of Basic Medicine, Peking Union Medical College, Dong Dan San Tiao, Beijing, China.
3. Medical Research Center, State Key Laboratory of Complex Severe and Rare Diseases, Peking Union Medical College Hospital, Chinese Academy of Medical Science and Peking Union Medical College, Beijing, China.
4. State Key Laboratory of Bioactive Substances and Functions of Natural Medicines, Institute of Materia Medica, Chinese Academy of Medical Sciences, Peking Union Medical College, Beijing, China.
5. Department of Nephrology, The First Medical Centre, Chinese PLA General Hospital, Medical School of Chinese PLA, Beijing, China.
The * represented corresponding author.
Corresponding author: mingxili@hotmail.com; sunwei@ibms.pumc.edu.cn; caiguangyan@sina.com.

## Sheet: Supplemental Table S1
Supplemental Table S1. A theoretical O-glycopeptide library was created based on the tryptic peptides of the IgA1 HR (HYTNPSQDVTVPCPVPSTPPTPSPSTPPTPSPSCCHPR) with 54 most likely o-glycans.
O-glycans in IgA1 HR	molecular weight
GalNAc1	4341.68
GalNAc1Gal1	4503.73
GalNAc2	4544.76
GalNAc2Gal1	4706.81
GalNAc2Gal2	4868.86
GalNAc3	4747.84
GalNAc3Gal1	4909.89
GalNAc3Gal2	5071.94
GalNAc3Gal3	5234
GalNAc4	4950.92
GalNAc4Gal1	5112.97
GalNAc4Gal2	5275.02
GalNAc4Gal3	5437.08
GalNAc4Gal4	5599.13
GalNAc5	5154
GalNAc5Gal1	5316.05
GalNAc5Gal2	5478.1
GalNAc5Gal3	5640.16
GalNAc5Gal4	5802.21
GalNAc5Gal5	5964.26
GalNAc6	5357.08
GalNAc6Gal1	5519.13
GalNAc6Gal2	5681.18
GalNAc6Gal3	5843.23
GalNAc6Gal4	6005.29
GalNAc6Gal5	6167.34
GalNAc6Gal6	6329.39
GalNAc7	5560.16
GalNAc7Gal1	5722.21
GalNAc7Gal2	5884.26
GalNAc7Gal3	6046.31
GalNAc7Gal4	6208.37
GalNAc7Gal5	6370.42
GalNAc7Gal6	6532.47
GalNAc7Gal7	6694.53
GalNAc8	5763.23
GalNAc8Gal1	5925.29
GalNAc8Gal2	6087.34
GalNAc8Gal3	6249.39
GalNAc8Gal4	6411.45
GalNAc8Gal5	6573.5
GalNAc8Gal6	6735.55
GalNAc8Gal7	6897.6
GalNAc8Gal8	7059.66
GalNAc9	5966.31
GalNAc9Gal1	6128.37
GalNAc9Gal2	6290.42
GalNAc9Gal3	6452.47
GalNAc9Gal4	6614.53
GalNAc9Gal5	6776.58
GalNAc9Gal6	6938.63
GalNAc9Gal7	7101.68
GalNAc9Gal8	7262.74
GalNAc9Gal9	7424.79
According to the potential number of GalNAc (n = 1–9, 203.0794 Da) and Gal (n = 0–9, 162.0528 Da) attached to IgA1 HR (amino acid sequences: His208–Arg245, 4138.6 Da), the presence of 54 potential glycan compositions in IgA1 HR were listed as above[1].
[1] Ohyama Y, Yamaguchi H, Nakajima K, Mizuno T, Fukamachi Y, Yokoi Y, Tsuboi N, Inaguma D, Hasegawa M, Renfrow MB, Novak J, Yuzawa Y, Takahashi K. Analysis of O-glycoforms of the IgA1 hinge region by sequential deglycosylation. Sci Rep. 2020;10(1):671.

## Sheet: Supplemental Table S2
Supplemental Table S2 The relative abundance of 48 glycopeptides of IgA1 HR in each individual. A: IgAN patients. D: DCs. H: HCs.
IgA1 O-glycopeptides	A1	A2	A3	A4	A5	A6	A7	A8	A9	A10	A11	A12	A13	A14	A15	A16	A17	A18	A19	A20	A21	A22	A23	A24	A25	A26	A27	A28	A29	A30	A31	A32	A33	A34	A35	A36	A37	A38	A39	A40	A41	A42	A43	A44	A45	A46	A47	A48	A49
GalNAc1 (%)	0.667						0.326	0.136			0.333			0.617								0.118	0.327					0.384		0.497
GalNAc1Gal1 (%)							0.349						0.163		0.725			0.19				0.129			0.189				0.185					0.958								0.566
GalNAc2 (%)									0.765														0.278																	0.425
GalNAc2Gal1 (%)	0.68			0.57									0.128							0.18		0.127	0.485			0.672	0.289			0.146		0.823						0.65	0.97					0.173
GalNAc2Gal2 (%)	0.729			1.156	0.171		2.183	0.192	0.28	0.155	0.21	0.114			0.867		0.156	0.375		1.19	0.194	0.456			0.223	0.135	0.2	0.15		0.316	0.212	0.176	0.23	0.177	0.295		0.148	0.84	0.157	0.872			0.463					0.129
GalNAc3 (%)																0.4		0.139	2.239	0.14	0.286	0.173								0.891		0.493							0.118			0.289			0.422		0.126
GalNAc3Gal1 (%)	0.193				0.355		0.959			2.137	0.282	0.585	0.332	0.981	0.277	0.932	0.269	0.197	0.125	0.253			0.242	0.27	0.62	5.139	0.179	0.173	0.248	0.81	0.542	0.13	0.898	0.534	0.281	0.19		0.4	0.17		0.522				0.224			0.514
GalNAc3Gal2 (%)	3.38	1.4	0.925	0.11	1.36	2.314	0.53	0.53	0.388	0.85	1.79	1.97	4.71	2.35	2.39	0.674	1.1	1.14	1.51	0.36	2.7	1.28	0.575	1.825	1.47	1.22	2.52	1.39	1.1	1.9	2.22	2.12	1.93	2.51	3.61	1.7	2.32	1.82	1.93	1.733	2.74	1.47	0.23	1.73	2.1	0.673	0.333
GalNAc3Gal3 (%)	13.27	7.6	1.55	7.88	5.65	8.1	1.2	8.65	1.48	7.2	5.7	8.2	8.39	7.85	7.76	3.65	8.73	9.78	6.99	11.16	19.1	1.8	1.7	9.19	7.51	4.5	4.26	9.15	6.63	4.37	9.43	6.4	1.46	4.75	12.4	5.8	1.5	12.86	3.94	3.3	3.79	12	4.95	14.4	5.3	6.79	1	5.55	8.58
GalNAc4 (%)					0.775						0.69																																0.39
GalNAc4Gal1 (%)		0.15			0.388			0.165		2.112		0.47	0.247							0.296				0.282		4.262	0.257			0.41									0.111		0.229
GalNAc4Gal2 (%)	1.85	4.37	0.999		2.79		0.84	0.711	1.717	0.996	2.79	3.26	4.41	3.51	2.76	1.95	1.18	1.97	0.816	2.5	2.24	1.2	4.75	0.68		4.39	4.46	2.2	1.63	2.44	2.22	3.1	0.826	2.17	4.37	2.72	1.48	1.55	1.4	0.21	2.7	0.991	0.441	0.514	1.96	0.146	1.582	0.337	8.644
GalNAc4Gal3 (%)	21	2.4	28	19.1	17.2	5.78	13.8	13.1	11.4	1.55	16.6	19	18.7	18.4	21.4	13.6	14.6	11.7	15.3	16.8	2.4	18.4	11.48	15.2	13.8	15.5	2.2	14	15.3	2.2	16.2	17.9	15.6	17.7	21.8	21.7	14.2	1.6	19.9	9.25	13.9	8.46	5.88	9.81	17.7	11.48	1.3	19.3	16.82
GalNAc4Gal4 (%)	24.6	28.8	23.1	39.5	23.4	38.8	21.3	25.3	24.2	21.8	28.6	14.9	25.8	26.6	32.4	18.3	35.8	17.6	22.6	25.1	21.3	26.2	21.5	27.7	31	24	32.2	32.6	25.2	4.4	3.8	34.1	31	45.7	15.2	17.9	29	38.2	23	36.3	39.5	27	39.3	37.2	32	38.2	36.7	23.6	3.4
GalNAc5 (%)																	0.49
GalNAc5Gal1 (%)						0.612													2.216											0.36
GalNAc5Gal2 (%)	0.541			1.14	0.914			0.663	1.24		0.616		1.11			0.556			0.36	0.621	0.563	0.45					0.34		0.358		0.823				0.676	1.57									0.327			0.25
GalNAc5Gal3 (%)	4.7	17.9	17.1	1.47	15.4	5.21	2.78	11.7	12.5	16.42	1.7	7.72	12.1	6.99	5.98	11.9	7.63	7.46	11.31	3.63	6.3	6.66	11.93	5.72	0.36	9.43	12.9	4.34	5.57	4.36	4.94	6.63	2.89	4.74	7.75	12.5	6.2	3.26	11.4	0.193	8.71	5.72	9.79	2.9	11.6	5.7	3.8	8.16	6.43
GalNAc5Gal4 (%)	2.9	14.2	19.8	27.3	25.8	34.8	26.4	28.4	3.5	31.6	27.9	28.8	18.8	23.7	22.6	4.1	23.6	43	29.3	24.2	2.4	27.6	31.7	3.1	36.7	27.6	14.5	32	35.1	21.5	26.3	25.8	3.3	19.2	25.6	3.8	3.3	27.9	29.5	33.3	24.1	36.7	28.1	25.3	2.8	29.7	33.5	36.9	26.6
GalNAc5Gal5 (%)	7.8	5.248	3.57	1.33	3.35	4.1	9.28	8.26	2.73	3.65	1.68	8.76	2.8	7.41	1.44	7.53	2.91	2.52	4.38	6.38	3.62	3.35	5.65	4.59	7.54	2.45	4.17	3.9	5.89	2.98	3.55	2.19	4.99	1.46	4.13	2.2	3.19	2.86	5	12	1.97	7.1	9.19	6.5	3.14	2.99	4.3	5.3	2.27
GalNAc6 (%)																											0.25	0.32
GalNAc6Gal1 (%)								0.186												0.161		0.159		0.742			0.467									0.2
GalNAc6Gal2 (%)				0.223	0.515		0.253		0.77		0.834		1.226				0.177	0.246		0.148	0.151		0.143	0.361				0.14	0.232			0.222					0.185		0.269						0.63
GalNAc6Gal3 (%)	0.778		0.82		2.11	0.2	2.89	1.26	0.2	0.111	2.49	2.25	1.38	1.71	0.658		0.716	2.31	1.28	0.337	0.688	0.918	0.918	1.76			0.94		0.799	0.649	0.697	0.791			1.29	1.19	0.113		1.8	0.949	1.32		0.144	0.153	1.72				0.212
GalNAc6Gal4 (%)	0.64		3.17	0.33	0.745	0.8	2.95	0.82	3.35	1.94	0.836	3.4		0.767	1.43	0.876	2.6	1.23	0.871	0.966	0.495	0.952	0.323		0.28	2.46	1.71	0.576	0.781		0.944	0.887	0.63	0.45	1.7	2.11	2.25		1.35	1.33	0.887	0.283	1.15	1.28	1.53	2.37	1.3
GalNAc6Gal5 (%)	0.245		0.924	0.484		0.79	0.97		0.14	0.267	0.654	0.854	0.46	0.118	0.52	0.38	0.866	0.67	0.655	0.438	0.26	0.845	0.496	0.726	0.832	0.35	1.1	0.188	0.796	0.479	0.987		0.979	0.445	1.1	0.22	0.365	0.28	0.515	0.959	0.271		0.755	0.431	0.444	2.1
GalNAc6Gal6 (%)					0.752		0.63		0.577	0.986	0.759				0.624	0.111	0.853		0.2	0.145	0.364	0.893	0.125		0.875		0.661		0.136			0.122	0.369					0.395			0.4
GalNAc7 (%)					0.341						0.29						0.181					0.662								0.311															0.346
GalNAc7Gal1 (%)					0.121			0.96		0.536	0.315			0.64	0.14			0.83		0.125		0.951	0.452	0.744			0.683	0.162	0.181	0.293		0.89						0.135						0.225
GalNAc7Gal2 (%)							0.561												0.973			0.576									0.99
GalNAc7Gal3 (%)	0.363											0.28				0.16			0.453					0.132															0.468
GalNAc7Gal4 (%)
GalNAc7Gal5 (%)														0.23																0.94						0.535			0.665				0.441
GalNAc7Gal6 (%)																		0.28						0.632	0.877			0.845					0.412			0.983									0.179
GalNAc7Gal7 (%)																															0.448								0.193				0.481
GalNAc8 (%)					0.469		0.231				0.697			0.335			0.485		0.332			0.125	0.544							0.622
GalNAc8Gal1 (%)					0.445		0.371				0.65				0.15				0.523				0.422	0.46					0.169		0.297		0.599			0.773			0.228
GalNAc8Gal2 (%)																0.14			0.528	0.673			0.25				0.236
GalNAc8Gal3 (%)
GalNAc8Gal4 (%)
GalNAc8Gal5 (%)																0.136	0.117										0.223																0.423
GalNAc8Gal6 (%)
GalNAc9 (%)					0.74	0.437	2.4		1.2	0.263	0.182	0.131		0.22		0.612		0.717	0.76	2.4	1.81	0.254	0.243	1.25	0.344				0.873		0.28	0.16							0.4	0.359		0.12		0.36		0.472
GalNAc9Gal1 (%)																0.325		0.632									0.364
GalNAc9Gal2 (%)														0.663													0.587				0.394												0.297
GalNAc9Gal3 (%)														0.129													0.171
GalNAc9Gal4 (%)																															0.156
GalNAc9Gal5 (%)																												0.381
[truncated: 73 more columns]

## Sheet: Supplemental Table S3
Supplemental Table S3.The ROC curve analysis and calculated AUC of the plasma Gd-IgA1 level, numners of GalNAc and Gal, combined GalNAc-Gal and GalNAc-Gal-IgA panel for IgAN diagnosis.
Biomarkers	IgAN vs DC AUC(95% CI)	p value	Sensitivity	Specificity	IgAN vs HC AUC(95% CI)	p value	Sensitivity	Specificity
Gd-IgA1	0.703 (95% CI: 0.591, 0.815)	＜0.001	0.435	0.9	0.683 (95% CI: 0.565, 0.802)	＜0.001	0.613	0.767
Gal number	0.793 (95% CI: 0.693, 0.893)	＜0.001	0.839	0.667	0.764 (95% CI: 0.656, 0.872)	＜0.001	0.677	0.803
GalNAc number	0.805 (95% CI: 0.718, 0.893)	＜0.001	0.597	0.933	0.809 (95% CI: 0.718, 0.900)	＜0.001	0.597	0.867
GalNAc-Gal panel	0.852 (95% CI: 0.776, 0.928)	＜0.001	0.887	0.667	0.844 (95% CI: 0.764, 0.924)	＜0.001	0.79	0.767
GalNAc-Gal-IgA panel	0.911 (95% CI: 0.854-0.967)	＜0.001	0.806	0.9	0.927 (95% CI: 0.866-0.988)	＜0.001	0.903	0.867
